# Supplementary material for: Microbial Diversity of Upland Rice Roots and Their Influence on Rice Growth and Drought Tolerance
Source: Microorganisms. 2020 Aug 31;8(9):1329. doi: 10.3390/microorganisms8091329 (PMC7564600; doi:10.3390/microorganisms8091329)
Supplement: Supplementary file 1 [file microorganisms-08-01329-s001.zip]

Archive with 2 entries (2 files):
- Supplementary Fig.docx
- Supplementary Table 1&2.docx
